# Supplementary material for: Symbiont-Targeted Control of Halyomorpha halys Does Not Affect Local Insect Diversity in a Hazelnut Orchard
Source: Insects. 2025 Jun 30;16(7):688. doi: 10.3390/insects16070688 (PMC12294827; doi:10.3390/insects16070688)
Supplement: Supplementary file 1 [file insects-16-00688-s001.zip › Table S2.xlsx]

## Sheet: adults
Year	survey	treatement	df	F	P value	Bonferroni's post-hoc test
2022	1	lamda-cyalothrin	2	1.167	0.373	-
2022	1	anti-symbiont biocomplex
2022	1	untreated control
2022	2	lamda-cyalothrin	2	1.167	0.373	-
2022	2	anti-symbiont biocomplex
2022	2	untreated control
2022	3	lamda-cyalothrin	2	1	0.422	-
2022	3	anti-symbiont biocomplex
2022	3	untreated control
2022	4	lamda-cyalothrin	2	33.06	< 0.001	a
2022	4	anti-symbiont biocomplex				b
2022	4	untreated control				a
2023	1	lamda-cyalothrin	2	21.86	0.0017	a
2023	1	anti-symbiont biocomplex				b
2023	1	untreated control				b
2023	2	lamda-cyalothrin	2	3.477	0.0994	-
2023	2	anti-symbiont biocomplex
2023	2	untreated control
2023	3	lamda-cyalothrin	2	1.979	0.219	-
2023	3	anti-symbiont biocomplex
2023	3	untreated control
2023	4	lamda-cyalothrin	2	5.941	0.038	a
2023	4	anti-symbiont biocomplex				b
2023	4	untreated control				ab
2024	1	lamda-cyalothrin	2	4.594	0.0617	-
2024	1	anti-symbiont biocomplex
2024	1	untreated control
2024	2	lamda-cyalothrin	2	0.875	0.464	-
2024	2	anti-symbiont biocomplex
2024	2	untreated control
2024	3	lamda-cyalothrin	2	7.431	0.0238	a
2024	3	anti-symbiont biocomplex				ab
2024	3	untreated control				b
2024	4	lamda-cyalothrin	2	0.813	0.487	-
2024	4	anti-symbiont biocomplex
2024	4	untreated control

## Sheet: nymphs
Year	survey	treatement	df	F value	P value	Bonferroni's post-hoc test
2022	1	lamda-cyhalothrin	2	1	0.422	-
2022	1	anti-symbiont biocomplex
2022	1	untreated control
2022	2	lamda-cyhalothrin	2
2022	2	anti-symbiont biocomplex
2022	2	untreated control
2022	3	lamda-cyhalothrin	2
2022	3	anti-symbiont biocomplex
2022	3	untreated control
2022	4	lamda-cyhalothrin	2	3	0.125	-
2022	4	anti-symbiont biocomplex
2022	4	untreated control
2023	1	lamda-cyhalothrin	2	2.737	0.143	-
2023	1	anti-symbiont biocomplex
2023	1	untreated control
2023	2	lamda-cyhalothrin	2	1.209	0.362	-
2023	2	anti-symbiont biocomplex
2023	2	untreated control
2023	3	lamda-cyhalothrin	2	0.736	0.518	-
2023	3	anti-symbiont biocomplex
2023	3	untreated control
2023	4	lamda-cyhalothrin	2	14.66	0.0049	b
2023	4	anti-symbiont biocomplex				a
2023	4	untreated control				ab
2024	1	lamda-cyhalothrin	2	1	0.422	-
2024	1	anti-symbiont biocomplex
2024	1	untreated control
2024	2	lamda-cyhalothrin	2	0.8	0.492	-
2024	2	anti-symbiont biocomplex
2024	2	untreated control
2024	3	lamda-cyhalothrin	2	4.188	0.0727	-
2024	3	anti-symbiont biocomplex
2024	3	untreated control
2024	4	lamda-cyhalothrin	2	9.6	0.0135	a
2024	4	anti-symbiont biocomplex				ab
2024	4	untreated control				b
