# Supplementary material for: Symbiont-Targeted Control of Halyomorpha halys Does Not Affect Local Insect Diversity in a Hazelnut Orchard
Source: Insects. 2025 Jun 30;16(7):688. doi: 10.3390/insects16070688 (PMC12294827; doi:10.3390/insects16070688)
Supplement: Supplementary file 1 [file insects-16-00688-s001.zip › Table S1.xlsx]

## Sheet: 2022
			abundance per plot
Survey	Treatment	Family	1	2	3
1	lambda-cyalothrin	Acanaloniidae	1	0	0
1	lambda-cyalothrin	Chrysopidae	0	0	0
1	lambda-cyalothrin	Coccinellidae	0	0	0
1	lambda-cyalothrin	Coreidae	0	0	0
1	lambda-cyalothrin	Curculionidae	0	0	1
1	lambda-cyalothrin	Forficulidae	5	7	8
1	lambda-cyalothrin	Formicidae	2	3	0
1	lambda-cyalothrin	Pentatomidae	0	1	1
1	lambda-cyalothrin	Scarabeidae	1	0	0
1	untreated control	Acanaloniidae	0	1	0
1	untreated control	Chrysopidae	0	1	0
1	untreated control	Coccinellidae	0	1	0
1	untreated control	Coreidae	0	0	0
1	untreated control	Curculionidae	0	2	9
1	untreated control	Forficulidae	9	4	7
1	untreated control	Formicidae	9	2	3
1	untreated control	Erebidae	2	0	0
1	untreated control	Pentatomidae	2	1	1
1	untreated control	Scarabeidae	1	2	0
2	lambda-cyalothrin	Acanaloniidae	1	0	0
2	lambda-cyalothrin	Chrysopidae	0	0	0
2	lambda-cyalothrin	Coccinellidae	0	0	0
2	lambda-cyalothrin	Coreidae	0	0	0
2	lambda-cyalothrin	Curculionidae	0	0	1
2	lambda-cyalothrin	Forficulidae	3	6	6
2	lambda-cyalothrin	Formicidae	2	3	0
2	lambda-cyalothrin	Pentatomidae	0	1	1
2	lambda-cyalothrin	Scarabeidae	1	0	0
2	anti-symb. biocomplex	Acanaloniidae	0	0	0
2	anti-symb. biocomplex	Aphrophoridae	13	10	9
2	anti-symb. biocomplex	Chrysomelidae	0	1	0
2	anti-symb. biocomplex	Chrysopidae	0	0	0
2	anti-symb. biocomplex	Cicadellidae	1	0	1
2	anti-symb. biocomplex	Cixiidae	0	1	0
2	anti-symb. biocomplex	Coccinellidae	1	2	4
2	anti-symb. biocomplex	Coreidae	0	0	0
2	anti-symb. biocomplex	Curculionidae	9	11	10
2	anti-symb. biocomplex	Forficulidae	10	5	18
2	anti-symb. biocomplex	Formicidae	1	1	1
2	anti-symb. biocomplex	Oecanthidae	0	0	0
2	anti-symb. biocomplex	Pentatomidae	4	1	5
2	anti-symb. biocomplex	Scarabeidae	0	0	0
2	untreated control	Acanaloniidae	0	0	0
2	untreated control	Aphrophoridae	14	23	8
2	untreated control	Chrysomelidae	0	0	0
2	untreated control	Chrysopidae	0	0	0
2	untreated control	Cicadellidae	0	0	0
2	untreated control	Cixiidae	0	0	0
2	untreated control	Coccinellidae	3	1	0
2	untreated control	Coreidae	0	2	2
2	untreated control	Curculionidae	2	5	6
2	untreated control	Forficulidae	8	3	7
2	untreated control	Formicidae	3	5	5
2	untreated control	Oecanthidae	0	0	0
2	untreated control	Pentatomidae	6	1	2
2	untreated control	Scarabeidae	3	0	0
3	lambda-cyalothrin	Acanaloniidae	1	0	0
3	lambda-cyalothrin	Chrysopidae	0	0	0
3	lambda-cyalothrin	Coccinellidae	0	0	0
3	lambda-cyalothrin	Coreidae	0	0	0
3	lambda-cyalothrin	Curculionidae	0	0	1
3	lambda-cyalothrin	Forficulidae	3	4	4
3	lambda-cyalothrin	Formicidae	3	3	0
3	lambda-cyalothrin	Pentatomidae	0	1	1
3	lambda-cyalothrin	Scarabeidae	1	0	0
3	anti-symb. biocomplex	Acanaloniidae	1	6	3
3	anti-symb. biocomplex	Chrysopidae	0	0	0
3	anti-symb. biocomplex	Coccinellidae	0	2	0
3	anti-symb. biocomplex	Coreidae	0	0	0
3	anti-symb. biocomplex	Curculionidae	0	1	1
3	anti-symb. biocomplex	Forficulidae	4	3	1
3	anti-symb. biocomplex	Formicidae	4	3	2
3	anti-symb. biocomplex	Erebidae	0	1	0
3	anti-symb. biocomplex	Pentatomidae	5	4	1
3	anti-symb. biocomplex	Scarabeidae	1	0	0
3	untreated control	Acanaloniidae	0	0	0
3	untreated control	Aphrophoridae	6	15	15
3	untreated control	Chrysomelidae	0	0	0
3	untreated control	Chrysopidae	0	0	0
3	untreated control	Cicadellidae	0	1	0
3	untreated control	Cixiidae	0	0	0
3	untreated control	Coccinellidae	4	0	0
3	untreated control	Coreidae	0	0	0
3	untreated control	Curculionidae	2	3	2
3	untreated control	Forficulidae	9	1	11
3	untreated control	Formicidae	1	3	1
3	untreated control	Oecanthidae	0	0	1
3	untreated control	Pentatomidae	1	3	7
3	untreated control	Scarabeidae	0	0	0
4	lambda-cyalothrin	Acanaloniidae	0	0	0
4	lambda-cyalothrin	Chrysopidae	0	0	0
4	lambda-cyalothrin	Coccinellidae	0	0	0
4	lambda-cyalothrin	Coreidae	0	0	0
4	lambda-cyalothrin	Curculionidae	0	0	1
4	lambda-cyalothrin	Forficulidae	0	0	0
4	lambda-cyalothrin	Formicidae	3	2	0
4	lambda-cyalothrin	Pentatomidae	0	0	0
4	lambda-cyalothrin	Scarabeidae	0	0	0
4	anti-symb. biocomplex	Acanaloniidae	3	2	0
4	anti-symb. biocomplex	Chrysopidae	0	0	0
4	anti-symb. biocomplex	Coccinellidae	2	7	0
4	anti-symb. biocomplex	Coreidae	1	0	0
4	anti-symb. biocomplex	Curculionidae	0	1	1
4	anti-symb. biocomplex	Forficulidae	7	4	4
4	anti-symb. biocomplex	Formicidae	3	1	3
4	anti-symb. biocomplex	Pentatomidae	12	9	11
4	anti-symb. biocomplex	Scarabeidae	0	0	0
4	untreated control	Acanaloniidae	0	0	0
4	untreated control	Aphrophoridae	1	15	6
4	untreated control	Chrysomelidae	0	0	0
4	untreated control	Chrysopidae	0	0	0
4	untreated control	Cicadellidae	0	1	0
4	untreated control	Cixiidae	0	0	0
4	untreated control	Coccinellidae	3	0	1
4	untreated control	Coreidae	0	0	0
4	untreated control	Curculionidae	0	1	0
4	untreated control	Forficulidae	4	6	13
4	untreated control	Formicidae	5	3	0
4	untreated control	Oecanthidae	1	1	0
4	untreated control	Pentatomidae	3	2	0
4	untreated control	Scarabeidae	0	0	0

## Sheet: 2023
			abundance per plot
Survey	Treatment	Family	1	2	3
1	lambda-cyalothrin	Acanaloniidae	0.5	0	0
1	lambda-cyalothrin	Asopinae	0	0	0
1	lambda-cyalothrin	Chrysopidae	0	0	0
1	lambda-cyalothrin	Cicadellidae	0	1	0
1	lambda-cyalothrin	Coccinellidae	1	1	0
1	lambda-cyalothrin	Coreidae	0	0	0
1	lambda-cyalothrin	Culicidae	0	0	0
1	lambda-cyalothrin	Curculionidae	0	0	1
1	lambda-cyalothrin	Erebidae	0	0	0
1	lambda-cyalothrin	Forficulidae	20.3333	20	17.8333
1	lambda-cyalothrin	Formicidae	3.16667	3.83333	3.33333
1	lambda-cyalothrin	Miridae	0.333333	0	0
1	lambda-cyalothrin	Muscidae	0	0	0
1	lambda-cyalothrin	Noctuidae	0	0	0
1	lambda-cyalothrin	Pentatomidae	0.333333	0.833333	0.666667
1	lambda-cyalothrin	Psocoptera	0	0.5	0.833333
1	lambda-cyalothrin	Reduviidae	0	0	0
1	lambda-cyalothrin	Rhopalidae	0.833333	0.5	0.166667
1	lambda-cyalothrin	Scarabeidae	0.666667	1	0
1	lambda-cyalothrin	Staphylinidae	0	0	0
1	lambda-cyalothrin	Tripidae	0	0	0
1	anti-symb. biocomplex	Acanaloniidae	0	0	0
1	anti-symb. biocomplex	Argidae	1	0	0
1	anti-symb. biocomplex	Chrysopidae	0	0	0
1	anti-symb. biocomplex	Coccinellidae	0	0	0
1	anti-symb. biocomplex	Curculionidae	9	2	15
1	anti-symb. biocomplex	Forficulidae	9	10	12
1	anti-symb. biocomplex	Formicidae	2	2	2
1	anti-symb. biocomplex	Erebidae	0	0	0
1	anti-symb. biocomplex	Lygaeidae	0	0	0
1	anti-symb. biocomplex	Meloidae	0	0	0
1	anti-symb. biocomplex	Miridae	1	0	3
1	anti-symb. biocomplex	Muscidae	0	0	0
1	anti-symb. biocomplex	Oecanthidae	0	0	0
1	anti-symb. biocomplex	Pentatomidae	8	6	8
1	anti-symb. biocomplex	Reduvidae	0	0	0
1	anti-symb. biocomplex	Scarabeidae	1	0	2
1	anti-symb. biocomplex	Staphilinidae	0	0	0
1	untreated control	Acanaloniidae	0	0	0
1	untreated control	Argidae	0	0	0
1	untreated control	Chrysopidae	0	0	0
1	untreated control	Coccinellidae	0	0	0
1	untreated control	Curculionidae	7	10	0
1	untreated control	Forficulidae	11	9	0
1	untreated control	Formicidae	3	5	0
1	untreated control	Erebidae	0	0	0
1	untreated control	Lygaeidae	0	0	1
1	untreated control	Meloidae	0	1	0
1	untreated control	Miridae	0	4	0
1	untreated control	Muscidae	0	0	0
1	untreated control	Oecanthidae	0	0	0
1	untreated control	Pentatomidae	10	13	13
1	untreated control	Reduvidae	0	0	0
1	untreated control	Scarabeidae	0	0	0
1	untreated control	Staphilinidae	0	0	0
2	lambda-cyalothrin	Acanaloniidae	0.5	0	0
2	lambda-cyalothrin	Asopinae	0	0	0
2	lambda-cyalothrin	Chrysopidae	0	0	0
2	lambda-cyalothrin	Cicadellidae	0	1.5	0
2	lambda-cyalothrin	Coccinellidae	1	2	0
2	lambda-cyalothrin	Coreidae	0	0	0
2	lambda-cyalothrin	Culicidae	0	0	0
2	lambda-cyalothrin	Curculionidae	0	0.5	0.5
2	lambda-cyalothrin	Erebidae	0	0	0
2	lambda-cyalothrin	Forficulidae	27	22.5	24.5
2	lambda-cyalothrin	Formicidae	5.5	3.5	8
2	lambda-cyalothrin	Miridae	0	0	0
2	lambda-cyalothrin	Muscidae	0	0	0
2	lambda-cyalothrin	Noctuidae	0	0	0
2	lambda-cyalothrin	Pentatomidae	0.5	1.5	0.5
2	lambda-cyalothrin	Psocoptera	0	1	1
2	lambda-cyalothrin	Reduviidae	0	0	0
2	lambda-cyalothrin	Rhopalidae	0	0.5	0
2	lambda-cyalothrin	Scarabeidae	1	1	0
2	lambda-cyalothrin	Staphylinidae	0	0	0
2	lambda-cyalothrin	Tripidae	0	0	0
2	anti-symb. biocomplex	Acanaloniidae	0	0	0
2	anti-symb. biocomplex	Argidae	0	0	0
2	anti-symb. biocomplex	Chrysopidae	0	0	0
2	anti-symb. biocomplex	Coccinellidae	0	0	0
2	anti-symb. biocomplex	Curculionidae	6	0	2
2	anti-symb. biocomplex	Forficulidae	5	7	4
2	anti-symb. biocomplex	Formicidae	1	2	1
2	anti-symb. biocomplex	Erebidae	0	0	0
2	anti-symb. biocomplex	Lygaeidae	0	0	0
2	anti-symb. biocomplex	Meloidae	0	0	0
2	anti-symb. biocomplex	Miridae	0	0	0
2	anti-symb. biocomplex	Muscidae	0	0	0
2	anti-symb. biocomplex	Oecanthidae	0	0	0
2	anti-symb. biocomplex	Pentatomidae	3	7	14
2	anti-symb. biocomplex	Reduvidae	0	0	0
2	anti-symb. biocomplex	Scarabeidae	0	0	0
2	anti-symb. biocomplex	Staphilinidae	0	0	0
2	untreated control	Acanaloniidae	1	0	0
2	untreated control	Argidae	0	0	0
2	untreated control	Chrysopidae	0	1	0
2	untreated control	Coccinellidae	1	0	1
2	untreated control	Curculionidae	1	2	9
2	untreated control	Forficulidae	7	5	6
2	untreated control	Formicidae	4	2	1
2	untreated control	Erebidae	0	0	0
2	untreated control	Lygaeidae	0	0	0
2	untreated control	Meloidae	0	0	0
2	untreated control	Miridae	0	2	0
2	untreated control	Muscidae	0	2	0
2	untreated control	Oecanthidae	0	0	0
2	untreated control	Pentatomidae	7	7	1
2	untreated control	Reduvidae	0	0	0
2	untreated control	Scarabeidae	1	0	0
2	untreated control	Staphilinidae	0	1	0
3	lambda-cyalothrin	Acanaloniidae	0.5	0	0
3	lambda-cyalothrin	Asopinae	0	0	0
3	lambda-cyalothrin	Chrysopidae	0	0	0.5
3	lambda-cyalothrin	Cicadellidae	0	1.5	0
3	lambda-cyalothrin	Coccinellidae	0	0	0.5
3	lambda-cyalothrin	Coreidae	0	0	0
3	lambda-cyalothrin	Culicidae	0	0	0
3	lambda-cyalothrin	Curculionidae	0	0	0.5
3	lambda-cyalothrin	Erebidae	0	0	0
3	lambda-cyalothrin	Forficulidae	24.5	26.5	19
3	lambda-cyalothrin	Formicidae	1.5	4	0
3	lambda-cyalothrin	Miridae	0	0	0
3	lambda-cyalothrin	Muscidae	0	0	0
3	lambda-cyalothrin	Noctuidae	0	0	0
3	lambda-cyalothrin	Pentatomidae	0	0.5	1
3	lambda-cyalothrin	Psocoptera	0	0.5	0
3	lambda-cyalothrin	Reduviidae	0	0	0
3	lambda-cyalothrin	Rhopalidae	0	0.5	0
3	lambda-cyalothrin	Scarabeidae	0.5	0	0
3	lambda-cyalothrin	Staphylinidae	0	0	0
3	lambda-cyalothrin	Tripidae	0	0	0
3	anti-symb. biocomplex	Acanaloniidae	0	1	0
3	anti-symb. biocomplex	Argidae	0	0	0
3	anti-symb. biocomplex	Chrysopidae	0	0	0
3	anti-symb. biocomplex	Coccinellidae	0	0	0
3	anti-symb. biocomplex	Curculionidae	0	0	1
3	anti-symb. biocomplex	Forficulidae	3	4	4
3	anti-symb. biocomplex	Formicidae	2	2	1
3	anti-symb. biocomplex	Erebidae	0	0	1
3	anti-symb. biocomplex	Lygaeidae	0	0	0
3	anti-symb. biocomplex	Meloidae	0	0	0
3	anti-symb. biocomplex	Miridae	0	0	0
3	anti-symb. biocomplex	Muscidae	0	0	0
3	anti-symb. biocomplex	Oecanthidae	0	0	0
3	anti-symb. biocomplex	Pentatomidae	7	9	16
3	anti-symb. biocomplex	Reduvidae	0	0	0
3	anti-symb. biocomplex	Scarabeidae	0	0	0
3	anti-symb. biocomplex	Staphilinidae	0	0	0
3	untreated control	Acanaloniidae	1	0	0
3	untreated control	Argidae	0	0	0
3	untreated control	Chrysopidae	0	0	0
3	untreated control	Coccinellidae	0	0	0
3	untreated control	Curculionidae	1	4	3
3	untreated control	Forficulidae	7	9	5
3	untreated control	Formicidae	2	0	2
3	untreated control	Erebidae	1	2	2
3	untreated control	Lygaeidae	0	0	0
3	untreated control	Meloidae	0	0	0
3	untreated control	Miridae	0	0	0
3	untreated control	Muscidae	0	0	0
3	untreated control	Oecanthidae	0	0	0
3	untreated control	Pentatomidae	0	11	15
3	untreated control	Reduvidae	0	0	0
3	untreated control	Scarabeidae	1	2	0
3	untreated control	Staphilinidae	0	0	0
4	lambda-cyalothrin	Acanaloniidae	0	0	0
4	lambda-cyalothrin	Asopinae	0.5	0	0
4	lambda-cyalothrin	Chrysopidae	0	0	0
4	lambda-cyalothrin	Cicadellidae	0	0	0
4	lambda-cyalothrin	Coccinellidae	0.5	0	0
4	lambda-cyalothrin	Coreidae	0	0	0
4	lambda-cyalothrin	Culicidae	0	0	0
4	lambda-cyalothrin	Curculionidae	0.5	0	0.5
4	lambda-cyalothrin	Erebidae	0	0	0
4	lambda-cyalothrin	Forficulidae	5	5.5	3
4	lambda-cyalothrin	Formicidae	3.5	3.5	2
4	lambda-cyalothrin	Miridae	1	0	0
4	lambda-cyalothrin	Muscidae	0	0	0
4	lambda-cyalothrin	Noctuidae	0	0	0
4	lambda-cyalothrin	Pentatomidae	0.5	0	0
4	lambda-cyalothrin	Reduviidae	0	0	0
4	lambda-cyalothrin	Rhopalidae	2.5	0.5	0.5
4	lambda-cyalothrin	Scarabeidae	0	0	0
4	lambda-cyalothrin	Staphylinidae	0	0	0
4	lambda-cyalothrin	Tripidae	0	0	0
4	anti-symb. biocomplex	Acanaloniidae	0	1	0
4	anti-symb. biocomplex	Argidae	0	0	0
4	anti-symb. biocomplex	Chrysopidae	0	0	0
4	anti-symb. biocomplex	Coccinellidae	0	0	0
4	anti-symb. biocomplex	Curculionidae	5	2	3
4	anti-symb. biocomplex	Forficulidae	2	10	5
4	anti-symb. biocomplex	Formicidae	7	2	6
4	anti-symb. biocomplex	Erebidae	0	0	0
4	anti-symb. biocomplex	Lygaeidae	0	0	0
4	anti-symb. biocomplex	Meloidae	0	0	0
4	anti-symb. biocomplex	Miridae	0	0	5
4	anti-symb. biocomplex	Muscidae	0	0	1
4	anti-symb. biocomplex	Oecanthidae	0	0	0
4	anti-symb. biocomplex	Pentatomidae	29	17	21
4	anti-symb. biocomplex	Reduvidae	0	1	0
4	anti-symb. biocomplex	Scarabeidae	0	1	0
4	anti-symb. biocomplex	Staphilinidae	0	0	0
4	untreated control	Acanaloniidae	1	0	0
4	untreated control	Argidae	0	0	0
4	untreated control	Chrysopidae	0	0	0
4	untreated control	Coccinellidae	0	0	3
4	untreated control	Curculionidae	1	3	4
4	untreated control	Forficulidae	12	9	12
4	untreated control	Formicidae	6	7	1
4	untreated control	Erebidae	0	0	0
4	untreated control	Lygaeidae	0	0	0
4	untreated control	Meloidae	0	0	0
4	untreated control	Miridae	0	0	0
4	untreated control	Muscidae	0	0	0
4	untreated control	Oecanthidae	0	0	0
4	untreated control	Pentatomidae	4	16	12
4	untreated control	Reduvidae	0	0	0
4	untreated control	Scarabeidae	0	0	0
4	untreated control	Staphilinidae	0	0	0

## Sheet: 2024
			abundance per plot
Survey	Treatment	Family	1	2	3
1	lambda-cyalothrin	Acanaloniidae	0	0	0
1	lambda-cyalothrin	Asopinae	0.333333	0	0
1	lambda-cyalothrin	Chrysopidae	0	0	0.333333
1	lambda-cyalothrin	Cicadellidae	0	2	0
1	lambda-cyalothrin	Coccinellidae	1	1.33333	0.333333
1	lambda-cyalothrin	Coreidae	0	0	0
1	lambda-cyalothrin	Culicidae	0	0	0
1	lambda-cyalothrin	Curculionidae	0.333333	0.333333	0
1	lambda-cyalothrin	Erebidae	0	0	0
1	lambda-cyalothrin	Forficulidae	35.6667	33	27.6667
1	lambda-cyalothrin	Formicidae	4.33333	4.66667	6.66667
1	lambda-cyalothrin	Miridae	0.666667	0	0
1	lambda-cyalothrin	Muscidae	0	0	0
1	lambda-cyalothrin	Pentatomidae	0.666667	0.666667	0.333333
1	lambda-cyalothrin	Reduviidae	0	0	0
1	lambda-cyalothrin	Rhopalidae	1.66667	1	0.333333
1	lambda-cyalothrin	Scarabeidae	0.333333	0.666667	0
1	lambda-cyalothrin	Staphylinidae	0	0	0
1	lambda-cyalothrin	Tripidae	0	0	0
1	anti-symb. biocomplex	Acanaloniidae	0	0	0
1	anti-symb. biocomplex	Asopinae	0	0	0
1	anti-symb. biocomplex	Chrysopidae	0	0	0
1	anti-symb. biocomplex	Cicadellidae	0	0	0
1	anti-symb. biocomplex	Coccinellidae	0	0	0
1	anti-symb. biocomplex	Coreidae	0	0	0
1	anti-symb. biocomplex	Culicidae	0	0	0
1	anti-symb. biocomplex	Curculionidae	6	8	15
1	anti-symb. biocomplex	Erebidae	0	0	0
1	anti-symb. biocomplex	Forficulidae	7	17	11
1	anti-symb. biocomplex	Formicidae	2	1	0
1	anti-symb. biocomplex	Miridae	0	0	0
1	anti-symb. biocomplex	Muscidae	0	0	0
1	anti-symb. biocomplex	Pentatomidae	0	0	0
1	anti-symb. biocomplex	Reduviidae	0	0	0
1	anti-symb. biocomplex	Rhopalidae	0	0	0
1	anti-symb. biocomplex	Scarabeidae	0	0	0
1	anti-symb. biocomplex	Staphylinidae	0	0	0
1	anti-symb. biocomplex	Tripidae	0	0	0
1	untreated control	Acanaloniidae	0	0	0
1	untreated control	Asopinae	0	0	0
1	untreated control	Chrysopidae	0	0	0
1	untreated control	Cicadellidae	0	0	0
1	untreated control	Coccinellidae	0	0	0
1	untreated control	Coreidae	0	0	0
1	untreated control	Culicidae	0	0	0
1	untreated control	Curculionidae	2	4	4
1	untreated control	Erebidae	0	0	1
1	untreated control	Forficulidae	10	10	9
1	untreated control	Formicidae	2	2	0
1	untreated control	Miridae	0	0	0
1	untreated control	Muscidae	1	0	0
1	untreated control	Pentatomidae	8	2	3
1	untreated control	Reduviidae	0	0	0
1	untreated control	Rhopalidae	0	0	0
1	untreated control	Scarabeidae	0	0	0
1	untreated control	Staphylinidae	0	0	0
1	untreated control	Tripidae	0	0	0
2	lambda-cyalothrin	Acanaloniidae	0	0	0
2	lambda-cyalothrin	Asopinae	0	0	0
2	lambda-cyalothrin	Chrysopidae	0	0	0
2	lambda-cyalothrin	Cicadellidae	0	3	0
2	lambda-cyalothrin	Coccinellidae	2	4	0
2	lambda-cyalothrin	Coreidae	0	0	0
2	lambda-cyalothrin	Culicidae	0	0	0
2	lambda-cyalothrin	Curculionidae	0	1	0
2	lambda-cyalothrin	Erebidae	0	0	0
2	lambda-cyalothrin	Forficulidae	51	39	43
2	lambda-cyalothrin	Formicidae	9	4	16
2	lambda-cyalothrin	Miridae	0	0	0
2	lambda-cyalothrin	Muscidae	0	0	0
2	lambda-cyalothrin	Pentatomidae	1	2	0
2	lambda-cyalothrin	Reduviidae	0	0	0
2	lambda-cyalothrin	Rhopalidae	0	1	0
2	lambda-cyalothrin	Scarabeidae	1	2	0
2	lambda-cyalothrin	Staphylinidae	0	0	0
2	lambda-cyalothrin	Tripidae	0	0	0
2	anti-symb. biocomplex	Acanaloniidae	3	0	0
2	anti-symb. biocomplex	Asopinae	0	0	0
2	anti-symb. biocomplex	Chrysopidae	0	0	0
2	anti-symb. biocomplex	Cicadellidae	1	2	0
2	anti-symb. biocomplex	Coccinellidae	1	0	0
2	anti-symb. biocomplex	Coreidae	0	0	0
2	anti-symb. biocomplex	Culicidae	0	0	0
2	anti-symb. biocomplex	Curculionidae	6	9	24
2	anti-symb. biocomplex	Erebidae	0	0	0
2	anti-symb. biocomplex	Forficulidae	14	25	38
2	anti-symb. biocomplex	Formicidae	0	5	8
2	anti-symb. biocomplex	Miridae	0	0	0
2	anti-symb. biocomplex	Muscidae	0	1	0
2	anti-symb. biocomplex	Pentatomidae	2	0	2
2	anti-symb. biocomplex	Reduviidae	0	0	0
2	anti-symb. biocomplex	Rhopalidae	0	7	1
2	anti-symb. biocomplex	Scarabeidae	0	0	0
2	anti-symb. biocomplex	Staphylinidae	1	0	1
2	anti-symb. biocomplex	Tripidae	0	0	0
2	untreated control	Acanaloniidae	0	3	3
2	untreated control	Asopinae	0	0	0
2	untreated control	Chrysopidae	0	0	0
2	untreated control	Cicadellidae	0	0	1
2	untreated control	Coccinellidae	0	0	0
2	untreated control	Coreidae	0	0	0
2	untreated control	Culicidae	1	0	0
2	untreated control	Curculionidae	4	12	14
2	untreated control	Erebidae	0	2	0
2	untreated control	Forficulidae	34	32	62
2	untreated control	Formicidae	4	2	6
2	untreated control	Miridae	0	0	0
2	untreated control	Muscidae	0	0	0
2	untreated control	Pentatomidae	0	0	1
2	untreated control	Reduviidae	0	0	0
2	untreated control	Rhopalidae	3	0	3
2	untreated control	Scarabeidae	0	0	0
2	untreated control	Staphylinidae	1	0	1
2	untreated control	Tripidae	0	0	0
3	lambda-cyalothrin	Acanaloniidae	0	0	0
3	lambda-cyalothrin	Asopinae	0	0	0
3	lambda-cyalothrin	Chrysopidae	0	0	1
3	lambda-cyalothrin	Cicadellidae	0	3	0
3	lambda-cyalothrin	Coccinellidae	0	0	1
3	lambda-cyalothrin	Coreidae	0	0	0
3	lambda-cyalothrin	Culicidae	0	0	0
3	lambda-cyalothrin	Curculionidae	0	0	0
3	lambda-cyalothrin	Erebidae	0	0	0
3	lambda-cyalothrin	Forficulidae	46	49	34
3	lambda-cyalothrin	Formicidae	0	5	0
3	lambda-cyalothrin	Miridae	0	0	0
3	lambda-cyalothrin	Muscidae	0	0	0
3	lambda-cyalothrin	Pentatomidae	0	0	1
3	lambda-cyalothrin	Reduviidae	0	0	0
3	lambda-cyalothrin	Rhopalidae	0	1	0
3	lambda-cyalothrin	Scarabeidae	0	0	0
3	lambda-cyalothrin	Staphylinidae	0	0	0
3	lambda-cyalothrin	Tripidae	0	0	0
3	anti-symb. biocomplex	Acanaloniidae	1	0	8
3	anti-symb. biocomplex	Asopinae	0	0	0
3	anti-symb. biocomplex	Chrysopidae	2	0	0
3	anti-symb. biocomplex	Cicadellidae	0	0	1
3	anti-symb. biocomplex	Coccinellidae	0	2	1
3	anti-symb. biocomplex	Coreidae	0	0	0
3	anti-symb. biocomplex	Culicidae	0	0	0
3	anti-symb. biocomplex	Curculionidae	5	7	1
3	anti-symb. biocomplex	Erebidae	0	0	0
3	anti-symb. biocomplex	Forficulidae	26	36	12
3	anti-symb. biocomplex	Formicidae	8	24	0
3	anti-symb. biocomplex	Miridae	0	0	0
3	anti-symb. biocomplex	Muscidae	0	0	0
3	anti-symb. biocomplex	Pentatomidae	3	3	2
3	anti-symb. biocomplex	Reduviidae	0	0	1
3	anti-symb. biocomplex	Rhopalidae	6	2	4
3	anti-symb. biocomplex	Scarabeidae	0	0	1
3	anti-symb. biocomplex	Staphylinidae	0	0	0
3	anti-symb. biocomplex	Tripidae	0	0	0
3	untreated control	Acanaloniidae	5	2	3
3	untreated control	Asopinae	0	0	0
3	untreated control	Chrysopidae	0	0	0
3	untreated control	Cicadellidae	1	0	0
3	untreated control	Coccinellidae	2	1	0
3	untreated control	Coreidae	0	0	0
3	untreated control	Culicidae	0	0	0
3	untreated control	Curculionidae	8	13	7
3	untreated control	Erebidae	0	0	0
3	untreated control	Forficulidae	12	61	26
3	untreated control	Formicidae	5	0	0
3	untreated control	Miridae	1	0	0
3	untreated control	Muscidae	0	0	0
3	untreated control	Pentatomidae	10	10	3
3	untreated control	Reduviidae	0	0	0
3	untreated control	Rhopalidae	7	4	3
3	untreated control	Scarabeidae	0	0	0
3	untreated control	Staphylinidae	0	0	0
3	untreated control	Tripidae	0	0	1
4	lambda-cyalothrin	Acanaloniidae	0	0	0
4	lambda-cyalothrin	Asopinae	1	0	0
4	lambda-cyalothrin	Chrysopidae	0	0	0
4	lambda-cyalothrin	Cicadellidae	0	0	0
4	lambda-cyalothrin	Coccinellidae	1	0	0
4	lambda-cyalothrin	Coreidae	0	0	0
4	lambda-cyalothrin	Culicidae	0	0	0
4	lambda-cyalothrin	Curculionidae	1	0	0
4	lambda-cyalothrin	Erebidae	0	0	0
4	lambda-cyalothrin	Forficulidae	10	11	6
4	lambda-cyalothrin	Formicidae	4	5	4
4	lambda-cyalothrin	Miridae	2	0	0
4	lambda-cyalothrin	Muscidae	0	0	0
4	lambda-cyalothrin	Pentatomidae	1	0	0
4	lambda-cyalothrin	Reduviidae	0	0	0
4	lambda-cyalothrin	Rhopalidae	5	1	1
4	lambda-cyalothrin	Scarabeidae	0	0	0
4	lambda-cyalothrin	Staphylinidae	0	0	0
4	lambda-cyalothrin	Tripidae	0	0	0
4	anti-symb. biocomplex	Acanaloniidae	2	0	1
4	anti-symb. biocomplex	Asopinae	0	0	0
4	anti-symb. biocomplex	Chrysopidae	0	0	0
4	anti-symb. biocomplex	Cicadellidae	0	1	0
4	anti-symb. biocomplex	Coccinellidae	1	1	0
4	anti-symb. biocomplex	Coreidae	0	0	0
4	anti-symb. biocomplex	Culicidae	0	0	0
4	anti-symb. biocomplex	Curculionidae	1	3	0
4	anti-symb. biocomplex	Erebidae	0	0	0
4	anti-symb. biocomplex	Forficulidae	22	10	11
4	anti-symb. biocomplex	Formicidae	1	1	5
4	anti-symb. biocomplex	Miridae	0	0	0
4	anti-symb. biocomplex	Muscidae	0	0	0
4	anti-symb. biocomplex	Pentatomidae	0	0	3
4	anti-symb. biocomplex	Reduviidae	0	0	1
4	anti-symb. biocomplex	Rhopalidae	2	1	0
4	anti-symb. biocomplex	Scarabeidae	0	1	0
4	anti-symb. biocomplex	Staphylinidae	0	0	0
4	anti-symb. biocomplex	Tripidae	0	0	0
4	untreated control	Acanaloniidae	0	0	1
4	untreated control	Asopinae	0	0	0
4	untreated control	Chrysopidae	0	0	1
4	untreated control	Cicadellidae	0	0	0
4	untreated control	Coccinellidae	1	0	0
4	untreated control	Coreidae	0	0	0
4	untreated control	Culicidae	0	0	0
4	untreated control	Curculionidae	3	0	1
4	untreated control	Erebidae	0	0	0
4	untreated control	Forficulidae	13	4	16
4	untreated control	Formicidae	3	0	2
4	untreated control	Miridae	0	0	0
4	untreated control	Muscidae	0	0	0
4	untreated control	Pentatomidae	1	0	3
4	untreated control	Reduviidae	0	0	0
4	untreated control	Rhopalidae	0	0	0
4	untreated control	Scarabeidae	0	0	0
4	untreated control	Staphylinidae	0	0	0
4	untreated control	Tripidae	0	0	0
